# Supplementary material for: RmmLII, a novel marine-derived N-acyl homoserine lactonase from Tritonibacter mobilis
Source: Front Microbiol. 2025 Mar 18;16:1538873. doi: 10.3389/fmicb.2025.1538873 (PMC11958948; doi:10.3389/fmicb.2025.1538873)
Supplement: Supplementary file 1 [file Data_Sheet_1.ZIP]

Archive with 5 entries (4 files):
- 新建文件夹/
- 新建文件夹/FigureS1.emf
- 新建文件夹/Identification of recombinant bacteria for induced expression.tif
- 新建文件夹/Identification of recombinant plasmids by double enzyme digestion.tif
- 新建文件夹/PCR amplification of RmmLII genes.tif
